# Supplementary material for: Fine-Tuned Reactivity of N-Containing Naphthol Analogues
Source: Int J Mol Sci. 2022 Oct 15;23(20):12329. doi: 10.3390/ijms232012329 (PMC9604367; doi:10.3390/ijms232012329)
Supplement: Supplementary file 1 [file ijms-23-12329-s001.zip]

Archive with 1 entries (1 files):
- ijms-1936409-supplementary.pdf
